# Supplementary material for: Expert and Interdisciplinary Analysis of AI-Driven Chatbots for Mental Health Support: Mixed Methods Study
Source: J Med Internet Res. 2025 Apr 25;27:e67114. doi: 10.2196/67114 (PMC12064976; doi:10.2196/67114)
Supplement: Multimedia Appendix 3 [file jmir_v27i1e67114_app3.xlsx]

## Sheet: Scores for R
ID	Age	Gender	Profession	Length	Nationality	Wysa	Replika
P1	44	Female	Trainee Psychotherapist	48	Irish	NA	NA
P2	21	Male	Crisis Volunteer	12	Irish	32	44
P3	28	Female	Assistant Psychologist	12	Irish	53	34
P4	30	Female	Trainee Psychotherapist	24	Irish	36	27
P5	22	Female	Crisis Volunteer	3	Brazilian	41	41
P6	26	Female	Social Worker	12	Irish	34	25
P7	25	Female	Assistant Psychologist	14	Irish	45	28
P8	26	Female	Social Care Worker	60	Irish	58	73
